# Supplementary material for: Activation of epigenetic regulator KDM6B by Salmonella Typhimurium enables chronic infections
Source: Gut Microbes. 2021 Oct 25;13(1):1986665. doi: 10.1080/19490976.2021.1986665 (PMC8555538; doi:10.1080/19490976.2021.1986665)
Supplement: Supplemental Material [file KGMI_A_1986665_SM3264.zip]

Archive with 7 entries (6 files):
- Supplementary information/
- Supplementary information/SUPPLEMENTARY FIGURE S1.tif
- Supplementary information/supplementary Figure S2.tif
- Supplementary information/Supplementary Figure S3.tif
- Supplementary information/supplementary figure S4.tif
- Supplementary information/Supplementary Figure S5.tif
- Supplementary information/Supplementary figures caption.docx
